# Supplementary material for: Transcriptome analysis reveals the mechanism of mixed oligosaccharides in the response of rice seedlings to abiotic stresses
Source: Front Plant Sci. 2025 Apr 28;16:1546679. doi: 10.3389/fpls.2025.1546679 (PMC12066455; doi:10.3389/fpls.2025.1546679)
Supplement: Supplementary file 1 [file DataSheet1.zip]

Archive with 1 entries (1 files):
- Supplementary Figures and Tables.docx
